# Supplementary material for: QTL mapping for plant height and ear height using bi-parental immortalized heterozygous populations in maize
Source: Front Plant Sci. 2024 Mar 25;15:1371394. doi: 10.3389/fpls.2024.1371394 (PMC10999566; doi:10.3389/fpls.2024.1371394)
Supplement: Supplementary file 3 [file Table_1.xlsx]

## Sheet: Table3
TableS1 Distributions of markers in the genetic linkage map
Chromosome	Length (cM)	Number of makers	Max interval (cM)	Average interval (cM)
1	730.95	775	12.77	0.94
2	704.74	700	7.08	1.01
3	511.59	538	10.22	0.95
4	475.9	507	8.67	0.94
5	423	366	10.73	1.16
6	368.16	410	8.85	0.9
7	374.31	327	9.91	1.14
8	358.4	315	10.94	1.14
9	413.86	369	12.06	1.12
10	279.61	248	10.73	1.13
Total	4640.53	4555	12.77	1.04
