# Supplementary material for: QTL mapping for plant height and ear height using bi-parental immortalized heterozygous populations in maize
Source: Front Plant Sci. 2024 Mar 25;15:1371394. doi: 10.3389/fpls.2024.1371394 (PMC10999566; doi:10.3389/fpls.2024.1371394)
Supplement: Supplementary file 4 [file Table_2.xlsx]

## Sheet: Sheet1
Tabel S2 Significantly enriched 2nd-level GO terms
GO ID	GO Term	Ontology	GeneRatio	BgRatio	Pvalue	FDR
GO:0071840	cellular component organization or biogenesis	BP	316	3625	9.79479e-30	2.09804e-26
GO:0006996	organelle organization	BP	219	2166	4.30714e-28	4.61294e-25
GO:0016043	cellular component organization	BP	276	3151	9.88723e-26	7.05948e-23
GO:0043933	macromolecular complex subunit organization	BP	149	1327	3.33168e-23	1.78412e-20
GO:0022402	cell cycle process	BP	79	469	5.93486e-23	2.54249e-20
GO:0051276	chromosome organization	BP	112	900	6.24698e-21	2.23017e-18
GO:0007049	cell cycle	BP	94	689	2.1429e-20	6.55726e-18
GO:0065003	macromolecular complex assembly	BP	93	768	9.92051e-17	2.65622e-14
GO:1902589	single-organism organelle organization	BP	129	1299	9.77364e-16	2.32613e-13
GO:0022613	ribonucleoprotein complex biogenesis	BP	80	635	1.72974e-15	3.7051e-13
GO:0034622	cellular macromolecular complex assembly	BP	82	665	2.59113e-15	5.04564e-13
GO:0044085	cellular component biogenesis	BP	143	1530	3.46507e-15	6.06163e-13
GO:0000280	nuclear division	BP	40	195	3.67886e-15	6.06163e-13
GO:0015979	photosynthesis	BP	44	246	2.85259e-14	4.36446e-12
GO:0006325	chromatin organization	BP	60	423	3.66647e-14	5.23572e-12
GO:0022607	cellular component assembly	BP	98	917	4.65941e-14	6.23778e-12
GO:0048285	organelle fission	BP	43	244	9.58381e-14	1.20756e-11
GO:0006259	DNA metabolic process	BP	96	934	8.87867e-13	1.00095e-10
GO:1903046	meiotic cell cycle process	BP	29	125	8.70328e-13	1.00095e-10
GO:0007059	chromosome segregation	BP	31	144	1.20779e-12	1.29354e-10
GO:0042254	ribosome biogenesis	BP	63	500	1.91179e-12	1.95002e-10
GO:0006302	double-strand break repair	BP	33	170	4.73826e-12	4.61334e-10
GO:0051321	meiotic cell cycle	BP	34	181	5.91946e-12	5.51282e-10
GO:0006260	DNA replication	BP	41	255	7.87542e-12	7.02882e-10
GO:0000278	mitotic cell cycle	BP	50	357	8.26866e-12	7.08459e-10
GO:0006396	RNA processing	BP	103	1085	1.55775e-11	1.28334e-09
GO:0098813	nuclear chromosome segregation	BP	28	134	3.15016e-11	2.49913e-09
GO:0071826	ribonucleoprotein complex subunit organization	BP	38	240	7.31651e-11	5.59713e-09
GO:0034641	cellular nitrogen compound metabolic process	BP	436	7132	1.03536e-10	7.64741e-09
GO:0006261	DNA-dependent DNA replication	BP	32	180	1.10743e-10	7.90709e-09
GO:0022618	ribonucleoprotein complex assembly	BP	36	228	2.50027e-10	1.7276e-08
GO:0007126	meiotic nuclear division	BP	24	112	4.64004e-10	3.10593e-08
GO:0034728	nucleosome organization	BP	21	87	5.5394e-10	3.59557e-08
GO:0006412	translation	BP	107	1224	7.67202e-10	4.83337e-08
GO:0006323	DNA packaging	BP	22	98	9.60554e-10	5.87859e-08
GO:0051301	cell division	BP	43	326	1.60716e-09	9.56263e-08
GO:0043043	peptide biosynthetic process	BP	107	1242	1.73164e-09	1.00248e-07
GO:0007017	microtubule-based process	BP	44	340	1.89557e-09	1.06254e-07
GO:0006333	chromatin assembly or disassembly	BP	19	76	1.9346e-09	1.06254e-07
GO:1903047	mitotic cell cycle process	BP	40	294	2.41395e-09	1.26114e-07
GO:0016568	chromatin modification	BP	39	282	2.38485e-09	1.26114e-07
GO:0000819	sister chromatid segregation	BP	22	103	2.61356e-09	1.33292e-07
GO:0019684	photosynthesis, light reaction	BP	21	95	3.10472e-09	1.54658e-07
GO:0044260	cellular macromolecule metabolic process	BP	586	10379	3.46722e-09	1.68791e-07
GO:0010467	gene expression	BP	330	5233	3.75928e-09	1.78942e-07
GO:0043170	macromolecule metabolic process	BP	628	11287	4.71195e-09	2.19413e-07
GO:0071824	protein-DNA complex subunit organization	BP	28	175	1.80504e-08	8.22639e-07
GO:0007135	meiosis II	BP	9	17	2.13959e-08	9.54794e-07
GO:0006807	nitrogen compound metabolic process	BP	443	7542	2.29811e-08	9.96396e-07
GO:0006974	cellular response to DNA damage stimulus	BP	69	716	2.32585e-08	9.96396e-07
GO:0009987	cellular process	BP	896	17455	2.45588e-08	1.03147e-06
GO:0071822	protein complex subunit organization	BP	66	681	3.81715e-08	1.57237e-06
GO:0043604	amide biosynthetic process	BP	108	1337	4.58565e-08	1.8533e-06
GO:0006281	DNA repair	BP	66	689	5.94112e-08	2.35664e-06
GO:0044772	mitotic cell cycle phase transition	BP	22	122	6.81995e-08	2.65606e-06
GO:0044770	cell cycle phase transition	BP	22	123	7.93637e-08	3.03566e-06
GO:0031497	chromatin assembly	BP	16	70	1.41317e-07	5.31053e-06
GO:0006518	peptide metabolic process	BP	110	1405	1.69715e-07	6.26774e-06
GO:0042255	ribosome assembly	BP	18	89	1.74595e-07	6.33868e-06
GO:0090304	nucleic acid metabolic process	BP	313	5112	2.60194e-07	9.28893e-06
GO:0006270	DNA replication initiation	BP	12	41	2.87383e-07	1.00914e-05
GO:0070925	organelle assembly	BP	28	199	2.94095e-07	1.01605e-05
GO:0000070	mitotic sister chromatid segregation	BP	17	83	3.15623e-07	1.07312e-05
GO:0044702	single organism reproductive process	BP	55	560	3.45623e-07	1.15676e-05
GO:0006461	protein complex assembly	BP	48	462	3.82817e-07	1.24241e-05
GO:0070271	protein complex biogenesis	BP	48	462	3.82817e-07	1.24241e-05
GO:0007067	mitotic nuclear division	BP	18	96	5.74404e-07	1.83638e-05
GO:0051726	regulation of cell cycle	BP	34	287	1.04935e-06	3.30547e-05
GO:0016072	rRNA metabolic process	BP	38	345	1.53015e-06	4.75012e-05
GO:0042273	ribosomal large subunit biogenesis	BP	21	136	1.93471e-06	5.92022e-05
GO:0007018	microtubule-based movement	BP	18	106	2.58325e-06	7.79342e-05
GO:0006334	nucleosome assembly	BP	14	67	2.68004e-06	7.97312e-05
GO:0033043	regulation of organelle organization	BP	27	210	2.83298e-06	8.20033e-05
GO:0000725	recombinational repair	BP	20	128	2.7985e-06	8.20033e-05
GO:0071480	cellular response to gamma radiation	BP	4	4	5.16706e-06	0.000147571
GO:0006364	rRNA processing	BP	36	336	5.39086e-06	0.000151937
GO:0000724	double-strand break repair via homologous recombination	BP	19	123	5.85674e-06	0.000162924
GO:0006397	mRNA processing	BP	47	495	6.12169e-06	0.000168111
GO:0000003	reproduction	BP	59	677	6.30058e-06	0.000170834
GO:0043603	cellular amide metabolic process	BP	111	1536	6.84382e-06	0.000183243
GO:0034470	ncRNA processing	BP	47	503	9.34568e-06	0.000243823
GO:0006310	DNA recombination	BP	41	415	9.24106e-06	0.000243823
GO:0007346	regulation of mitotic cell cycle	BP	17	105	9.44787e-06	0.000243823
GO:0022414	reproductive process	BP	58	672	1.00748e-05	0.000256907
GO:0065004	protein-DNA complex assembly	BP	21	152	1.16084e-05	0.000292531
GO:0007142	male meiosis II	BP	5	8	1.21938e-05	0.000303711
GO:0051304	chromosome separation	BP	11	48	1.23609e-05	0.000304333
GO:0034660	ncRNA metabolic process	BP	55	631	1.28876e-05	0.000313696
GO:0016569	covalent chromatin modification	BP	26	217	1.54895e-05	0.000368651
GO:0016570	histone modification	BP	26	217	1.54895e-05	0.000368651
GO:0010564	regulation of cell cycle process	BP	17	109	1.5723e-05	0.000370096
GO:0000375	RNA splicing, via transesterification reactions	BP	35	340	1.72497e-05	0.0003973
GO:0000377	RNA splicing, via transesterification reactions with bulged adenosine as nucleophile	BP	35	340	1.72497e-05	0.0003973
GO:0071103	DNA conformation change	BP	40	412	1.77768e-05	0.000405085
GO:0000387	spliceosomal snRNP assembly	BP	8	26	1.9004e-05	0.00042849
GO:0043414	macromolecule methylation	BP	26	221	2.13838e-05	0.000477126
GO:0009767	photosynthetic electron transport chain	BP	9	34	2.21366e-05	0.000488832
GO:0010332	response to gamma radiation	BP	4	5	2.48522e-05	0.000543198
GO:0006479	protein methylation	BP	18	125	2.73111e-05	0.000585003
GO:0008213	protein alkylation	BP	18	125	2.73111e-05	0.000585003
GO:0051128	regulation of cellular component organization	BP	31	292	2.83738e-05	0.00060175
GO:0000075	cell cycle checkpoint	BP	11	53	3.35098e-05	0.000703705
GO:0051246	regulation of protein metabolic process	BP	56	670	3.53207e-05	0.000734533
GO:0032543	mitochondrial translation	BP	9	36	3.64557e-05	0.000750848
GO:0007051	spindle organization	BP	13	73	3.7219e-05	0.000759267
GO:0016071	mRNA metabolic process	BP	54	640	3.76781e-05	0.000761381
GO:0045132	meiotic chromosome segregation	BP	11	54	4.02835e-05	0.000806424
GO:0033044	regulation of chromosome organization	BP	14	84	4.08487e-05	0.000810166
GO:0046483	heterocycle metabolic process	BP	343	6006	4.43396e-05	0.000871335
GO:0008380	RNA splicing	BP	39	415	4.65111e-05	0.000898567
GO:0006928	movement of cell or subcellular component	BP	18	130	4.65644e-05	0.000898567
GO:0006139	nucleobase-containing compound metabolic process	BP	328	5715	4.87391e-05	0.000923886
GO:0032268	regulation of cellular protein metabolic process	BP	54	646	4.83858e-05	0.000923886
GO:0043228	non-membrane-bounded organelle	CC	266	2301	2.54332e-37	6.35829e-35
GO:0043232	intracellular non-membrane-bounded organelle	CC	266	2301	2.54332e-37	6.35829e-35
GO:0044446	intracellular organelle part	CC	440	5204	5.23695e-30	7.64211e-28
GO:0032991	macromolecular complex	CC	390	4400	6.11369e-30	7.64211e-28
GO:0044422	organelle part	CC	440	5230	1.71713e-29	1.71713e-27
GO:0043226	organelle	CC	792	11868	9.7256e-28	7.69316e-26
GO:0043229	intracellular organelle	CC	791	11850	1.07704e-27	7.69316e-26
GO:0009536	plastid	CC	193	1657	8.6787e-27	5.42419e-25
GO:0005622	intracellular	CC	880	13902	9.90662e-26	4.95331e-24
GO:0044424	intracellular part	CC	880	13902	9.90662e-26	4.95331e-24
GO:0009507	chloroplast	CC	172	1468	4.62597e-24	2.10272e-22
GO:0009579	thylakoid	CC	87	523	6.83401e-22	2.8475e-20
GO:0044436	thylakoid part	CC	63	308	7.82314e-21	3.0089e-19
GO:0034357	photosynthetic membrane	CC	61	295	1.84907e-20	6.60381e-19
GO:0009534	chloroplast thylakoid	CC	61	297	2.64816e-20	8.27551e-19
GO:0031976	plastid thylakoid	CC	61	297	2.64816e-20	8.27551e-19
GO:0005623	cell	CC	933	15531	1.27573e-19	3.36333e-18
GO:0044464	cell part	CC	933	15531	1.27573e-19	3.36333e-18
GO:0042651	thylakoid membrane	CC	59	288	1.27806e-19	3.36333e-18
GO:0005694	chromosome	CC	87	567	1.57124e-19	3.92811e-18
GO:0009535	chloroplast thylakoid membrane	CC	51	238	5.29377e-18	1.20313e-16
GO:0055035	plastid thylakoid membrane	CC	51	238	5.29377e-18	1.20313e-16
GO:0044435	plastid part	CC	105	836	7.0372e-17	1.52983e-15
GO:1990904	ribonucleoprotein complex	CC	142	1325	1.9838e-16	4.13291e-15
GO:0044434	chloroplast part	CC	102	818	3.30948e-16	6.61895e-15
GO:0044428	nuclear part	CC	160	1601	1.12929e-15	2.17171e-14
GO:0044427	chromosomal part	CC	73	505	3.75868e-15	6.96053e-14
GO:0030529	intracellular ribonucleoprotein complex	CC	132	1248	7.35834e-15	1.31399e-13
GO:0043231	intracellular membrane-bounded organelle	CC	686	10781	6.15164e-14	1.06063e-12
GO:0043227	membrane-bounded organelle	CC	686	10798	9.37904e-14	1.56317e-12
GO:0043234	protein complex	CC	257	3174	1.69613e-13	2.73569e-12
GO:0005634	nucleus	CC	415	5871	7.88032e-13	1.2313e-11
GO:0043233	organelle lumen	CC	122	1241	1.32798e-11	1.95292e-10
GO:0070013	intracellular organelle lumen	CC	122	1241	1.32798e-11	1.95292e-10
GO:0031974	membrane-enclosed lumen	CC	123	1268	2.61986e-11	3.74266e-10
GO:0031981	nuclear lumen	CC	107	1061	6.16803e-11	8.5667e-10
GO:0005840	ribosome	CC	83	761	2.42206e-10	3.27305e-09
GO:0031984	organelle subcompartment	CC	68	592	1.28447e-09	1.69009e-08
GO:0000793	condensed chromosome	CC	18	69	1.16774e-08	1.4971e-07
GO:0044391	ribosomal subunit	CC	49	388	1.37236e-08	1.67361e-07
GO:0044445	cytosolic part	CC	47	364	1.34968e-08	1.67361e-07
GO:0009521	photosystem	CC	21	94	1.46273e-08	1.74135e-07
GO:0009570	chloroplast stroma	CC	42	317	3.80466e-08	4.42402e-07
GO:0009532	plastid stroma	CC	42	320	4.98666e-08	5.66666e-07
GO:0015934	large ribosomal subunit	CC	31	203	9.5415e-08	1.06017e-06
GO:0015630	microtubule cytoskeleton	CC	46	378	1.16232e-07	1.26339e-06
GO:0005730	nucleolus	CC	43	352	2.69286e-07	2.86017e-06
GO:0009523	photosystem II	CC	17	75	2.74577e-07	2.86017e-06
GO:0044430	cytoskeletal part	CC	49	442	7.73336e-07	7.89119e-06
GO:0098687	chromosomal region	CC	17	81	8.81017e-07	8.81017e-06
GO:0022625	cytosolic large ribosomal subunit	CC	25	162	1.33644e-06	1.31024e-05
GO:0022626	cytosolic ribosome	CC	37	312	3.65732e-06	3.51666e-05
GO:0005737	cytoplasm	CC	534	8832	1.0338e-05	9.75281e-05
GO:0005874	microtubule	CC	37	332	1.51517e-05	0.000140294
GO:0099512	supramolecular fiber	CC	37	337	2.11001e-05	0.000188393
GO:0099513	polymeric cytoskeletal fiber	CC	37	337	2.11001e-05	0.000188393
GO:0009654	photosystem II oxygen evolving complex	CC	10	39	2.51544e-05	0.000220653
GO:0044444	cytoplasmic part	CC	427	6918	2.82917e-05	0.000243894
GO:0005856	cytoskeleton	CC	53	560	2.89168e-05	0.000245058
GO:0005832	chaperonin-containing T-complex	CC	7	19	3.21968e-05	0.000268307
GO:0031262	Ndc80 complex	CC	4	5	3.69788e-05	0.000303105
GO:0000779	condensed chromosome, centromeric region	CC	8	26	3.90722e-05	0.000315098
GO:0005654	nucleoplasm	CC	46	477	6.12328e-05	0.000485975
GO:0000775	chromosome, centromeric region	CC	11	52	6.90305e-05	0.000539301
GO:0000313	organellar ribosome	CC	10	45	9.46023e-05	0.00072771
GO:0005681	spliceosomal complex	CC	25	207	9.88462e-05	0.000748835
GO:0005663	DNA replication factor C complex	CC	6	16	0.000108042	0.000806284
GO:0044815	DNA packaging complex	CC	18	127	0.000122132	0.000898029
GO:0000777	condensed chromosome kinetochore	CC	7	23	0.000130068	0.000942519
GO:0005875	microtubule associated complex	CC	12	65	0.000132162	0.000944014
GO:0003723	RNA binding	MF	186	1973	1.73498e-22	1.42962e-19
GO:0003676	nucleic acid binding	MF	372	5297	3.69508e-21	1.52237e-18
GO:0044877	macromolecular complex binding	MF	86	700	3.48048e-17	9.55973e-15
GO:0005488	binding	MF	820	15770	6.68021e-13	1.37612e-10
GO:1901363	heterocyclic compound binding	MF	565	10044	3.8559e-12	6.35453e-10
GO:0097159	organic cyclic compound binding	MF	565	10064	5.76097e-12	7.91173e-10
GO:0005198	structural molecule activity	MF	81	815	2.80007e-11	3.29608e-09
GO:0003735	structural constituent of ribosome	MF	69	648	4.31938e-11	4.44896e-09
GO:0032403	protein complex binding	MF	54	460	1.72246e-10	1.57701e-08
GO:0003682	chromatin binding	MF	29	163	2.50527e-10	2.06434e-08
GO:0005515	protein binding	MF	331	5489	2.35309e-09	1.76268e-07
GO:0008094	DNA-dependent ATPase activity	MF	18	76	5.89012e-09	4.04455e-07
GO:0008017	microtubule binding	MF	35	265	1.45968e-08	9.25214e-07
GO:0003777	microtubule motor activity	MF	18	85	3.85479e-08	2.26882e-06
GO:0003729	mRNA binding	MF	44	397	4.71454e-08	2.42799e-06
GO:0044822	poly(A) RNA binding	MF	44	397	4.71454e-08	2.42799e-06
GO:0015631	tubulin binding	MF	35	281	6.50562e-08	3.15331e-06
GO:0017111	nucleoside-triphosphatase activity	MF	120	1663	2.44144e-07	1.11763e-05
GO:0008092	cytoskeletal protein binding	MF	45	455	8.73322e-07	3.78746e-05
GO:0016817	hydrolase activity, acting on acid anhydrides	MF	123	1762	9.62535e-07	3.96565e-05
GO:0004519	endonuclease activity	MF	23	161	1.07382e-06	4.21348e-05
GO:0016818	hydrolase activity, acting on acid anhydrides, in phosphorus-containing anhydrides	MF	122	1759	1.481e-06	5.54701e-05
GO:0016462	pyrophosphatase activity	MF	121	1753	2.08271e-06	7.46153e-05
GO:0019843	rRNA binding	MF	21	146	2.78852e-06	9.57392e-05
GO:0043566	structure-specific DNA binding	MF	11	45	3.87889e-06	0.000127848
GO:0031491	nucleosome binding	MF	9	34	1.47105e-05	0.000466209
GO:0003774	motor activity	MF	19	141	2.11709e-05	0.000646106
GO:0003697	single-stranded DNA binding	MF	18	133	3.26113e-05	0.000959704
BP: Biological Process
CC: Cellular Component
MF: Molecular Function
